# Supplementary material for: Identification of Natural Compounds of the Apple as Inhibitors against Cholinesterase for the Treatment of Alzheimer’s Disease: An In Silico Molecular Docking Simulation and ADMET Study
Source: Nutrients. 2023 Mar 24;15(7):1579. doi: 10.3390/nu15071579 (PMC10097405; doi:10.3390/nu15071579)
Supplement: Supplementary file 1 [file nutrients-15-01579-s001.zip]

Archive with 1 entries (1 files):
- nutrients-2261594-supplementary.pdf
